# Supplementary material for: Interconnected Reservoirs: Virulence & Biofilm Traits of ESBL-Klebsiella pneumoniae in Municipal Wastewater & Agricultural Systems
Source: Microorganisms. 2026 Jun 30;14(7):1435. doi: 10.3390/microorganisms14071435 (PMC13414128; doi:10.3390/microorganisms14071435)
Supplement: Supplementary file 1 [file microorganisms-14-01435-s001.zip]

Archive with 1 entries (1 files):
- microorganisms-4383109-supplementary.pdf
